# Supplementary material for: Ciguatoxin-Producing Dinoflagellate Gambierdiscus in the Beibu Gulf: First Report of Toxic Gambierdiscus in Chinese Waters
Source: Toxins (Basel). 2021 Sep 10;13(9):643. doi: 10.3390/toxins13090643 (PMC8473099; doi:10.3390/toxins13090643)
Supplement: Supplementary file 1 [file toxins-13-00643-s001.zip]

Archive with 1 entries (1 files):
- toxins-1338519-supplementary (1).pdf
